# Supplementary material for: The Evolving Landscape of Radiomics in Gliomas: Insights into Diagnosis, Prognosis, and Research Trends
Source: Cancers (Basel). 2025 May 6;17(9):1582. doi: 10.3390/cancers17091582 (PMC12071695; doi:10.3390/cancers17091582)
Supplement: Supplementary file 1 [file cancers-17-01582-s001.zip]

Archive with 1 entries (1 files):
- cancers-3607592-supplementary.pdf
